# Supplementary material for: Demography and the Age of Rare Variants
Source: PLoS Genet. 2014 Aug 7;10(8):e1004528. doi: 10.1371/journal.pgen.1004528 (PMC4125085; doi:10.1371/journal.pgen.1004528)
Supplement: Table S1 — 1000 Genomes haplotype total counts. Counts of haplotypes shared between each pair of populations. (TXT) [file pgen.1004528.s013.txt]

	ASW	LWK	YRI	CLM	MXL	PUR	CHB	CHS	JPT	CEU	FIN	GBR	IBS	TSI
ASW	32995	68828	96214	11175	10027	11486	3700	3730	3244	7794	4944	8412	1595	8748
LWK	68828	135521	88596	11871	9591	12288	4946	5044	4675	4330	3085	4541	1403	8905
YRI	96214	88596	101317	11216	8044	12253	3421	3514	3256	2578	1932	2838	795	4375
CLM	11175	11871	11216	22080	17268	12516	2888	2594	2581	13483	8007	15120	4992	19860
MXL	10027	9591	8044	17268	30772	12397	4359	4091	3981	12559	7685	13560	4196	18973
PUR	11486	12288	12253	12516	12397	15732	2062	1891	1807	12742	7065	13674	3777	19367
CHB	3700	4946	3421	2888	4359	2062	60480	113761	65147	2886	3401	3003	664	4667
CHS	3730	5044	3514	2594	4091	1891	113761	69260	52616	2509	2559	2812	579	3960
JPT	3244	4675	3256	2581	3981	1807	65147	52616	109214	2446	2965	2744	581	3672
CEU	7794	4330	2578	13483	12559	12742	2886	2509	2446	21517	24260	41902	5089	36671
FIN	4944	3085	1932	8007	7685	7065	3401	2559	2965	24260	51084	24475	3084	19161
GBR	8412	4541	2838	15120	13560	13674	3003	2812	2744	41902	24475	27314	6344	35757
IBS	1595	1403	795	4992	4196	3777	664	579	581	5089	3084	6344	1502	6931
TSI	8748	8905	4375	19860	18973	19367	4667	3960	3672	36671	19161	35757	6931	43068
