# Supplementary material for: Demography and the Age of Rare Variants
Source: PLoS Genet. 2014 Aug 7;10(8):e1004528. doi: 10.1371/journal.pgen.1004528 (PMC4125085; doi:10.1371/journal.pgen.1004528)
Supplement: Table S2 — 1000 Genomes haplotype mean counts. Mean number of haplotypes shared between each pair of individuals, for each pair of populations. (TXT) [file pgen.1004528.s014.txt]

	ASW	LWK	YRI	CLM	MXL	PUR	CHB	CHS	JPT	CEU	FIN	GBR	IBS	TSI
ASW	18.03	11.63	17.92	3.05	2.49	3.42	0.63	0.61	0.60	1.50	0.87	1.55	1.87	1.46
LWK	11.63	29.11	10.38	2.04	1.50	2.30	0.53	0.52	0.54	0.53	0.34	0.53	1.03	0.94
YRI	17.92	10.38	26.47	2.12	1.38	2.53	0.40	0.40	0.42	0.34	0.24	0.36	0.65	0.51
CLM	3.05	2.04	2.12	12.47	4.36	3.79	0.50	0.43	0.48	2.64	1.43	2.83	5.94	3.38
MXL	2.49	1.50	1.38	4.36	14.35	3.42	0.68	0.62	0.68	2.24	1.25	2.31	4.54	2.93
PUR	3.42	2.30	2.53	3.79	3.42	10.59	0.39	0.34	0.37	2.73	1.38	2.79	4.91	3.59
CHB	0.63	0.53	0.40	0.50	0.68	0.39	12.99	11.73	7.55	0.35	0.38	0.35	0.49	0.49
CHS	0.61	0.52	0.40	0.43	0.62	0.34	11.73	13.99	5.91	0.30	0.28	0.32	0.41	0.40
JPT	0.60	0.54	0.42	0.48	0.68	0.37	7.55	5.91	27.89	0.32	0.36	0.35	0.47	0.42
CEU	1.50	0.53	0.34	2.64	2.24	2.73	0.35	0.30	0.32	6.03	3.07	5.54	4.28	4.40
FIN	0.87	0.34	0.24	1.43	1.25	1.38	0.38	0.28	0.36	3.07	11.94	2.96	2.37	2.10
GBR	1.55	0.53	0.36	2.83	2.31	2.79	0.35	0.32	0.35	5.54	2.96	6.97	5.09	4.10
IBS	1.87	1.03	0.65	5.94	4.54	4.91	0.49	0.41	0.47	4.28	2.37	5.09	16.51	5.05
TSI	1.46	0.94	0.51	3.38	2.93	3.59	0.49	0.40	0.42	4.40	2.10	4.10	5.05	9.06
