# Supplementary material for: Demography and the Age of Rare Variants
Source: PLoS Genet. 2014 Aug 7;10(8):e1004528. doi: 10.1371/journal.pgen.1004528 (PMC4125085; doi:10.1371/journal.pgen.1004528)
Supplement: Table S3 — 1000 Genomes haplotype medians. Median estimated age (in generations) of the MLE of the haplotypes shared between each pair of populations, using array data to estimate the haplotypes. (TXT) [file pgen.1004528.s015.txt]

	ASW	LWK	YRI	CLM	MXL	PUR	CHB	CHS	JPT	CEU	FIN	GBR	IBS	TSI
ASW	337	527	247	385	406	371	1306	1272	1503	184	232	190	311	358
LWK	527	317	308	897	1178	781	2374	2295	2227	1795	2013	1833	1377	1224
YRI	247	308	168	421	651	351	1640	1710	1649	1449	1453	1394	996	1209
CLM	385	897	421	70	148	152	536	555	606	143	144	143	117	179
MXL	406	1178	651	148	115	156	402	432	441	148	159	150	131	191
PUR	371	781	351	152	156	38	583	629	620	135	135	137	126	166
CHB	1306	2374	1640	536	402	583	137	140	149	481	321	499	496	483
CHS	1272	2295	1710	555	432	629	140	134	158	581	421	600	612	606
JPT	1503	2227	1649	606	441	620	149	158	110	615	380	621	650	667
CEU	184	1795	1449	143	148	135	481	581	615	98	99	100	129	130
FIN	232	2013	1453	144	159	135	321	421	380	99	48	106	131	132
GBR	190	1833	1394	143	150	137	499	600	621	100	106	90	128	133
IBS	311	1377	996	117	131	126	496	612	650	129	131	128	97	158
TSI	358	1224	1209	179	191	166	483	606	667	130	132	133	158	120
