# Supplementary material for: Demography and the Age of Rare Variants
Source: PLoS Genet. 2014 Aug 7;10(8):e1004528. doi: 10.1371/journal.pgen.1004528 (PMC4125085; doi:10.1371/journal.pgen.1004528)
Supplement: Table S4 — 1000 Genomes haplotype 5% quantiles. 5% quantile of estimated age (in generations) of the MLE of the haplotypes shared between each pair of populations, using array data to estimate the haplotypes. (TXT) [file pgen.1004528.s016.txt]

	ASW	LWK	YRI	CLM	MXL	PUR	CHB	CHS	JPT	CEU	FIN	GBR	IBS	TSI
ASW	43	56	54	57	58	57	127	114	154	36	38	37	53	55
LWK	56	21	55	65	83	62	266	267	264	146	183	165	116	116
YRI	54	55	44	63	75	59	255	238	241	173	197	182	115	147
CLM	57	65	63	7	35	34	94	92	95	41	41	42	27	49
MXL	58	83	75	35	25	37	78	83	82	43	44	43	29	51
PUR	57	62	59	34	37	6	89	98	95	41	40	42	29	47
CHB	127	266	255	94	78	89	44	44	47	78	64	86	90	87
CHS	114	267	238	92	83	98	44	34	49	101	79	106	105	104
JPT	154	264	241	95	82	95	47	49	32	106	74	109	111	111
CEU	36	146	173	41	43	41	78	101	106	29	33	32	41	41
FIN	38	183	197	41	44	40	64	79	74	33	13	35	40	41
GBR	37	165	182	42	43	42	86	106	109	32	35	15	40	42
IBS	53	116	115	27	29	29	90	105	111	41	40	40	24	45
TSI	55	116	147	49	51	47	87	104	111	41	41	42	45	18
