# Supplementary material for: Demography and the Age of Rare Variants
Source: PLoS Genet. 2014 Aug 7;10(8):e1004528. doi: 10.1371/journal.pgen.1004528 (PMC4125085; doi:10.1371/journal.pgen.1004528)
Supplement: Table S5 — 1000 Genomes haplotype 95% quantiles. 95% quantile of estimated age (in generations) of the MLE of the haplotypes shared between each pair of populations, using array data to estimate the haplotypes. (TXT) [file pgen.1004528.s017.txt]

	ASW	LWK	YRI	CLM	MXL	PUR	CHB	CHS	JPT	CEU	FIN	GBR	IBS	TSI
ASW	7962	10586	5468	8978	9744	8199	18082	17514	18524	8507	10064	7509	10143	10604
LWK	10586	8542	7413	13162	14561	11548	21792	21506	19650	18776	21241	19008	17184	16092
YRI	5468	7413	2871	8094	10538	6802	17223	17887	17090	16361	17094	15967	14148	16412
CLM	8978	13162	8094	1238	2064	2268	11347	12275	12946	1587	1906	1606	1480	2005
MXL	9744	14561	10538	2064	1291	2369	9987	9292	10130	1909	2466	1988	1761	2221
PUR	8199	11548	6802	2268	2369	1039	11186	13069	11695	1417	1574	1397	1506	1704
CHB	18082	21792	17223	11347	9987	11186	1084	1127	1286	10739	7552	11562	12424	10677
CHS	17514	21506	17887	12275	9292	13069	1127	1108	1369	12347	9867	12524	12862	12118
JPT	18524	19650	17090	12946	10130	11695	1286	1369	1204	12723	8429	13806	16332	12959
CEU	8507	18776	16361	1587	1909	1417	10739	12347	12723	765	741	780	1177	1117
FIN	10064	21241	17094	1906	2466	1574	7552	9867	8429	741	296	757	1089	1188
GBR	7509	19008	15967	1606	1988	1397	11562	12524	13806	780	757	709	1174	1158
IBS	10143	17184	14148	1480	1761	1506	12424	12862	16332	1177	1089	1174	1154	1397
TSI	10604	16092	16412	2005	2221	1704	10677	12118	12959	1117	1188	1158	1397	1137
