# Supplementary material for: Demography and the Age of Rare Variants
Source: PLoS Genet. 2014 Aug 7;10(8):e1004528. doi: 10.1371/journal.pgen.1004528 (PMC4125085; doi:10.1371/journal.pgen.1004528)
Supplement: Table S6 — Estimated error parameters for 1000 Genomes data. We show error parameters and for each chromosome estimated with both array and sequence data, and () estimated by counting singletons, for each chromosome, showing the median value for non-African (N.Afr) and African (Afr) populations separately. Note that there is substantial variation in error parameters between chromosomes using array but not sequence data, suggesting that this is due to variations in the density of markers on the array, when we use array data to estimate the haplotypes. (TXT) [file pgen.1004528.s018.txt]

Chr	k_e_array	lambda_e_array	k_e_seq	lambda_e_seq	theta_Afr	theta_N.Afr
1	0.413	60	0.386	222	3.47	2.18
2	0.539	186	0.377	260	3.79	2.45
3	0.580	234	0.389	278	3.88	2.44
4	0.576	215	0.382	276	3.94	2.40
5	0.564	213	0.374	263	3.80	2.44
6	0.570	228	0.386	282	3.76	2.39
7	0.588	222	0.380	278	3.62	2.38
8	0.533	195	0.378	275	4.24	2.57
9	0.468	78	0.406	264	3.48	2.03
10	0.557	195	0.393	253	3.90	2.41
11	0.561	236	0.369	273	3.88	2.52
12	0.585	215	0.398	259	3.74	2.35
13	0.528	178	0.389	250	3.35	2.00
14	0.507	156	0.390	273	3.23	2.03
15	0.350	46	0.373	203	3.20	1.96
16	0.619	213	0.430	308	3.74	2.41
17	0.506	138	0.388	235	3.66	2.31
18	0.616	222	0.416	277	3.94	2.44
19	0.652	218	0.431	291	3.41	2.28
20	0.617	226	0.407	252	3.73	2.46
21	0.611	162	0.428	191	2.90	1.82
22	0.526	138	0.421	258	2.32	1.60
